# Supplementary material for: A Cdc42-mediated supracellular network drives polarized forces and Drosophila egg chamber extension
Source: Nat Commun. 2020 Apr 21;11:1921. doi: 10.1038/s41467-020-15593-2 (PMC7174421; doi:10.1038/s41467-020-15593-2)
Supplement: Supplementary file 19 — Source Data [file 41467_2020_15593_MOESM19_ESM.xlsx]

## Sheet: Figure2c
	Control	Cdc42DN
	1.7	1.6
	1.5	0.9
	1.2	1
	1	1.2
	1	1.4
	1.1	1.1
	1.8	1
	1.6	1.5
	2.3	1.2
	2.1	1
	3.5	2.1
	1.8	1.5
	1.9	0.9
	1.6	0.7
	1.3	1.1
	2.2	0.8
	1.4	0.7
	2	0.9
	1	1
	1.3	0.7
	1.6	0.9
	2.3	1.1
	1.6	0.8
	1.8	1
	1.6	0.8
	1.5	1
	2.5	0.7
	2.2	1.4
	2.5	0.8
	1.4
	1.8
	1.4
	2.2
	2.8
	1.6
	1.6
	2
	1.9
	2.1
	2
	2.9

## Sheet: Figure2f
								Rel level	Control MyoII	Cdc42DN	control F-actin	Cdc42DN F-actin
									1.15	0.342	1.036	1.272
	Rel level	Control MyoII	Cdc42DN MyoII	control F-actin	Cdc42DN F-actin				1.222	0.218	1.051	0.812
		1.15	0.342	1.036	1.272				1.156	0.121	1.204	0.666
		1.222	0.218	1.051	0.812				0.672	0.367	1.002	0.541
		1.156	0.121	1.204	0.666				0.882	0.178	0.977	1.587
		0.672	0.367	1.002	0.541				1.328	0.333	0.992	0.46
		0.882	0.178	0.977	1.587				1.143	0.42	1.368	2.352
		1.328	0.333	0.992	0.46				1.423	0.478	0.764	0.526
		1.143	0.42	1.368	2.352				1.265	0.321	1.054	0.139
		1.423	0.478	0.764	0.526				0.722	1.398	1.023	1.527
		1.265	0.321	1.054	0.139				0.993	0.356	0.982	1.134
		0.722	1.398	1.023	1.527				0.957	1.267	0.873	0.128
		0.993	0.356	0.982	1.134				0.785	0.156	1.193	1.109
		0.957	1.267	0.873	0.128				1.467	0.186	1.045	0.317
		0.785	0.156	1.193	1.109				0.852	0.238	0.991	0.85
		1.467	0.186	1.045	0.317				1.318	0.323	0.952	0.102
		0.852	0.238	0.991	0.85				1.348	0.356	1.375	0.437
		1.318	0.323	0.952	0.102				0.787	0.221	1.027	0.445
		1.348	0.356	1.375	0.437				1.052	0.365	0.876	0.469
		0.787	0.221	1.027	0.445				1.318	0.078	0.863	0.512
		1.052	0.365	0.876	0.469				1.062	0.131	0.726	0.165
		1.318	0.078	0.863	0.512				0.568	0.226	0.988	0.164
		1.062	0.131	0.726	0.165				1.323	1.621	0.624	0.198
		0.568	0.226	0.988	0.164				0.85	0.117	1.147	0.522
		1.323	1.621	0.624	0.198				0.697	0.217	1.207	0.562
		0.85	0.117	1.147	0.522				0.574	0.179	1.194	0.84
		0.697	0.217	1.207	0.562				0.687	0.099	1.152	0.549
		0.574	0.179	1.194	0.84				0.724	1.521	1.041	0.523
		0.687	0.099	1.152	0.549				0.542	0.372	1.042	0.237
		0.724	1.521	1.041	0.523				1.172	0.182	1.137	1.214
		0.542	0.372	1.042	0.237					0.264		0.287
		1.172	0.182	1.137	1.214					0.077		0.31
			0.264		0.287					0.102		0.248
			0.077		0.31					0.312		0.529
			0.102		0.248					0.143		0.446
			0.312		0.529					0.253		0.137
			0.143		0.446					1.162		0.144
			0.253		0.137					0.121		0.248
			1.162		0.144					0.156		0.128
			0.121		0.248					0.191		0.117
			0.156		0.128					0.156		0.164
			0.191		0.117					0.077		0.159
			0.156		0.164					0.142		0.234
			0.077		0.159					0.158		0.148
			0.142		0.234					0.085		0.193
			0.158		0.148
			0.085		0.193

## Sheet: Figure2g
	MyoII, Control		MyoII, Cdc42DN		F-actin, Control		F-actin, Cdc42DN
	1.62		0.69		1.22		0.92
	1.76		0.64		2.45		0.69
	1.63		1.08		1.56		0.79
	1.44		0.89		1.38		0.89
	1.86		0.61		1.5		0.82
	1.63		0.96		1.7		0.89
	1.38		0.96		1.38		0.85
	1.86		0.85		1.13		0.89
	1.63		0.96		1.33		0.72
	1.86		1.05		1.5		0.85
	1.17		0.79		1.38		1.13
	1.78		0.92		1.27		0.96
	1.63		0.64		0.92		0.72
	1.7				1.5		0.41
	3						0.64
	2.57						0.37
	2.33						0.56
	3.55						0.59
	1.94						0.47
							0.64
							0.47
							0.59
							0.59
							0.82
							0.56
							0.72
							0.56
							0.87
							1
							0.52
							0.64
							0.64
							0.47
							0.65
							0.69

## Sheet: Figure3b
	control	DiaRNAi	WASPRNAi	EnaRNAi
	3.2	1.1	0.7	0.7
	1.9	1.4	0.8	0.7
	3.4	0.8	0.7	1.1
	1.4	0.7	0.7	0.8
	2	1.1	0.8	1.2
	1.5	1.3	0.8	1
	1	1.1	0.9	1.3
	2.3	1.4	1.5	0.8
	1.6	1.1	0.9	1.1
	3.2	0.7	1.1	1
	1	0.8	1.3	0.7
	1.3	0.8	0.8	0.6
	1.6	1	1.3	1.5
	2.1	1.3	1	0.7
	1.9	0.8	0.8	1
	2.6	1	1	0.7
	1.5	1.5	0.9	0.8
	2.1	1.6	1.6	1.4
	2.4	1.3	1.1	3.4
	2.2	1.2	0.8	0.7
	1.7	0.9	0.6
	1.3	1.1	0.6
	1.5	1	1
		1.6	0.7
		0.9	0.7
		1.2	0.9
		1.3	0.9
		1.1	0.6
		1	0.9
		0.7
		1.1
		0.9

## Sheet: Figure3c
	control	DiaRNAi	WASPRNAi	EnaRNAi
	0.9	0.5	0.6	0.8
	1	0.6	1	0.7
	0.9	0.3	0.5	0.9
	1.1	0.6	0.4	0.8
	1.1	0.4	0.8	0.8
	1	0.6	0.7	0.9
	1.1	0.6	0.9	0.6
	1.2	0.5	0.6	0.8
	1	0.6	1	0.7
	0.7	0.3	0.5	0.8
	1.01	0.6	0.4	0.7
	1	0.4	0.8	0.9
	1	0.6	0.7	0.8
	0.92	0.6	0.9	0.8
	1.02	0.5	0.6	0.9
		0.6	1	0.6
		0.3	0.5	0.8
		0.6	0.4	0.7
		0.4	0.8	0.8
		0.6	0.7	0.7
		0.6	0.9	0.9
				0.8
				0.8
				0.9
				0.6
				0.8
				0.7

## Sheet: Figure3d
	control	DiaRNAi	WASPRNAi	EnaRNAi
	1.73	1.08	1	0.61
	1.45	0.89	0.89	0.52
	2.16	0.92	0.85	0.79
	1.16	0.89	0.82	0.79
	1.25	1.13	0.79	1
	2.2	1.17	0.85	1.38
	1.67	0.75	0.89	0.69
	2.93	0.79	0.85	1.13
	1.53	1.13	0.82	0.92
	1.82	0.69	0.89	1.78
	3.54	0.89	0.85	1.22
	2.19	1.13	0.92	1.33
	1.66	0.75	1	1.04
	1.58	0.52	1	0.49
	2.07	0.52	0.92	1.08
	2.18	0.61	1	1.63
	1.98	0.61	1	0.85
		0.82	0.75	0.61
		0.75	1	1
			0.63
			1
			0.82
			1
			0.89
			0.89
			0.79
			1.04

## Sheet: Figure3h
	control Dia	Cdc42DN Dia	control WASP	Cdc42DN WASP	control Ena	Cdc42DN Ena
	1.202	0.268	0.252	0.116	0.974	0.132
	1.386	1.202	0.621	0.186	0.582	0.143
	1.545	0.367	0.742	0.249	0.624	1.407
	2.241	1.462	1.457	0.168	0.798	0.714
	1.283	0.229	0.786	0.098	0.808	0.271
	1.707	0.115	0.872	0.432	1.333	0.095
	1.878	1.101	1.326	0.339	0.982	0.832
	0.884	0.334	0.448	0.176	1.512	0.125
	1.196	0.418	1.782	0.231	2.036	2.102
	0.673	0.329	2.336	1.379	1.065	0.091
	0.798	0.226	0.272	0.262	0.489	0.327
	0.592	0.125	1.807	1.99	1.333	0.318
	0.512	0.149	0.328	0.183		0.666
	1.198	0.363	0.133	0.087		0.102
	0.946	1.238	0.646	0.439		0.413
	0.776	0.108	0.265	1.912		0.299
	1.393	0.262	1.654	0.289		0.224
	1.097	0.234	0.179	0.101		0.114
	2.348	1.568		0.292
	1.183	0.532		0.062
	1.335	0.118		0.118
	1.823	0.093		0.292
	0.427	1.785		0.127
	2.122	0.291		0.413
				1.636
				0.058

## Sheet: Figure3j
	Control	UAS Ena	cdc42DN	cdc42DN,UASEna
	1.5	1.5	0.96	0.96
	1.46	1.27	0.6	1.08
	0.87	1.27	0.53	1.5
	1.05	1.44	0.72	1.44
	1.5	1.17	0.52	1.13
	1.94	1.38	0.45	1.13
	1.7	1.56	0.73	1.2
	1.13	1.38	0.52	1.78
	1.33	1.5	0.62	1.17
	1	1.33	0.54	1.44
	0.92	1.22	0.59	1.38
	2.44	1.22	0.58	1.22
	1.56	1.38	0.82	2.03
	1.45	1.5	0.55	1.27
	1.75		0.74	1.56
	1.5		0.47	1.33
	1.39		0.87	1.86
	1.26		1	1.5
	1.33		0.92	2.33
			0.53	0.92
			0.76	1.04
			0.89
			0.8
			0.86
			0.85
			0.89
			0.59
			0.74
			1.12

## Sheet: Figure3k
	control	UAS Ena	cdc42DN	cdc42DN UASEna
	1.5	2.2	0.8	1.7
	1.9	2.1	1.2	1.3
	1.3	1.7	0.7	1.5
	1.9	1.3	1.1	1.5
	1.9	2.5	0.8	1.4
	2	1.1	1	2.2
	1.4	1.2	1	1.1
	2.6	2.1	1	2.6
	2.5	1.9	1.1	1.8
	1.9	1.2	0.9	2.3
	1.9	1.3	1.1	2.1
	2.6	2.2	0.9	1.1
	1.5	1.8	0.7	1.3
	2.1	3.1	1.2	1.6
	2.4	2.5	0.8	1.1
	2.2	2.1	0.8	1.4
	1.7	2.9	0.7	2.2
	1.4	3.1	1.2	1.4
	1.5	1.5	1.1	1.4
	1	2.1	1.1	1.4
	1.3	1.8	0.8	1
	1.5	1.8	1.4	1.1
	1.7	2	0.6	1
	2.5	2.8		3
	1.7	1.9		2.2
	1.8			2.2
	1.7			1.9
	2.8

## Sheet: Figure4c
	before PA	after PA
	2.3	1.4
	2.7	1.9
	4	1.1
	2.3	1.9
	1.6	1
	1.6	1.3
	1.6	1.3
	1.5	1.3
	1.3	0.9

[truncated: 36 more sheets: Figure4d, Figure4e, Figure4f, Figure4g, Figure5b, Figure5e, Figure5g, Figure5i, Figure6e, Figure6h, Figure7d, Figure7f, SFig3d, SFig3f, SFig3g, SFig3i, Sfig3j, SFig4a, SFig4b, SFIG5b …]
